# Supplementary material for: Theaflavin 3, 3′-Digallate Delays Ovarian Aging by Improving Oocyte Quality and Regulating Granulosa Cell Function
Source: Oxid Med Cell Longev. 2021 Dec 8;2021:7064179. doi: 10.1155/2021/7064179 (PMC8674650; doi:10.1155/2021/7064179)
Supplement: Supplementary 2 — Supplementary Table S2: differentially expressed genes treated by TF3 in primary granulosa cells. [file 7064179.f2.txt]

Gene name	Ctrl-rep1	Ctrl-rep2	Ctrl-rep3	Ctrl-rep4	Ctrl-rep5	TF3-rep1	TF3-rep2	TF3-rep3	TF3-rep4	TF3-rep5	p-value
AMPD1	5.55E-17	5.55E-17	5.55E-17	5.55E-17	5.55E-17	9.442563577	87.64775723	4.752314322	38.660929	42.08621297	4.66E-10
MUC13	2.417020061	4.070254069	0	0	3.489285213	18.96639859	126.6193157	19.43116776	65.52137024	91.69013884	1.79E-09
ADRA2B	5.55E-17	5.55E-17	5.55E-17	5.55E-17	5.55E-17	13.32883794	19.65878208	17.98718986	17.15327931	2.706737685	1.77E-08
TTC22	2.346430692	0.005592609	3.988605544	0	0	13.24815942	160.8198487	13.79053721	40.87752951	44.8243978	6.18E-08
APOA4	5.55E-17	5.55E-17	5.55E-17	5.55E-17	5.55E-17	2.781126779	46.70247424	6.956426546	34.21056368	4.569279892	4.64E-07
CHD5	0.075170737	2.045234911	3.986432055	3.962171286	0	25.7234957	33.88477067	20.39619157	36.4294504	10.18457055	1.08E-06
PYGM	42.8235403	12.27758668	9.954150187	9.872430318	10.07745723	91.43880927	220.9014821	63.38964073	99.91645533	70.96171361	2.19E-06
ASIC4	0.017769619	0.002040751	1.994842109	0	0	13.36899774	7.038083927	6.861288604	10.73662859	12.1754159	3.06E-06
HEY1	2.714421836	14.29717449	17.92972245	12.85068045	11.04359722	40.91521101	93.51429372	64.35409489	82.6394661	40.11478809	3.89E-06
SLC6A13	15.71702343	25.49464322	6.966532031	10.86733355	6.655992986	51.38376198	233.5652758	34.09988792	87.02220977	58.80813397	4.99E-06
PLA2G12B	5.55E-17	5.55E-17	5.55E-17	5.55E-17	5.55E-17	1.85480175	8.023727695	8.97421187	6.4592839	9.384099474	5.06E-06
SERPINB10	0.074318173	2.04500842	0	3.962356201	3.49095624	1.821710324	84.08406798	20.47408701	51.45561038	18.60719019	1.78E-05
SOWAHB	2.300727027	2.032916386	0	0	0	6.624612136	12.45216012	17.91505599	10.76057194	11.20434001	2.19E-05
ACOT6	5.55E-17	5.55E-17	5.55E-17	5.55E-17	5.55E-17	6.668761439	0.76736371	5.678642976	11.7097956	7.491153751	3.10E-05
AVIL	447.5873354	119.5857442	155.34601	185.8166624	175.440331	790.8539619	935.4721504	367.0572035	605.7983842	496.2792794	3.51E-05
PLEKHA6	4.885728145	3.078159969	4.978820395	4.941000699	6.893223034	38.14156311	58.99637364	17.09075799	30.08516926	9.235719679	3.98E-05
SLC6A12	3.907222598	18.36358206	20.92049183	8.889471954	4.941574875	17.05814396	121.2224587	81.19595569	51.61395627	63.5445678	4.31E-05
C9	1.332273039	0.01148033	5.979360813	7.929081249	0	26.63950719	80.46980285	22.71674685	40.79151153	9.229208455	4.39E-05
APOL4	10.6116691	2.062103272	0.991827308	13.86909072	0	27.56294537	121.4057271	20.53807776	41.94370935	56.086889	6.63E-05
CYP26A1	0.017621359	0.00202383	0	0	1.804849277	1.844179989	21.64294543	9.060642855	10.73237885	5.550545469	8.11E-05
RCVRN	5.55E-17	5.55E-17	5.55E-17	5.55E-17	5.55E-17	7.60401602	2.531910295	0.124073111	27.57855676	7.450312413	8.42E-05
IGDCC3	5.872972777	2.052268779	1.989945823	3.956422339	1.627047661	11.38524797	21.36606813	11.41783855	18.27202453	31.90113451	8.88E-05
LDHAL6B	2.273892185	0.002998528	0	0	0.856236707	4.715039345	22.54622	4.646986373	6.499697782	11.22776962	0.000100857
FRMD7	5.55E-17	5.55E-17	5.55E-17	5.55E-17	5.55E-17	1.84560144	25.33498761	13.43749981	0.073596525	5.55468817	0.000111835
FNDC7	2.384559255	4.065120258	0	0	1.697093546	22.92158814	15.09740385	3.575957491	13.98653272	21.55849622	0.000111862
C7orf61	15.65786131	2.07381922	23.91026212	10.86969867	6.675744345	39.97882981	45.28375774	65.38445451	72.95038434	41.07819955	0.000121364
MYO1A	0.033724257	0.003851384	0	1.982396605	1.760843893	1.839876256	17.91909203	9.096852992	20.27891517	8.370288994	0.000135534
NLRP5	5.55E-17	5.55E-17	5.55E-17	5.55E-17	5.55E-17	3.767508728	0	21.00043633	12.80281507	2.733792471	0.000150359
CYP7A1	5.55E-17	5.55E-17	5.55E-17	5.55E-17	5.55E-17	5.716186825	9.001830261	5.64862924	0.055835563	6.558264703	0.00016568
CHAC1	51.16832366	84.78450136	35.84472698	58.31431059	74.23326988	119.0335649	232.9803649	58.96084252	253.4230284	352.563016	0.000174157
ID3	584.806348	1060.63384	169.2827744	920.2237847	1403.052078	223.8779052	166.1127568	164.9746647	485.2495161	278.5527044	0.000184583
FAM177B	0.017769619	0.002040751	1.994842109	0	0	4.714858368	28.03717861	5.755710545	9.678604618	1.783016665	0.000221186
PAX3	5.55E-17	5.55E-17	5.55E-17	5.55E-17	5.55E-17	3.791146889	10.87365111	0.090439606	4.317221666	5.61399482	0.000335735
PPEF2	2.300179357	0.003899361	0.995799532	0	0.842055306	7.60342574	20.76309266	7.943969686	3.304263985	5.55661573	0.000362169
PADI6	5.55E-17	5.55E-17	5.55E-17	5.55E-17	5.55E-17	3.773156525	2.554459793	25.27324497	4.346915253	0	0.000409266
SYNDIG1L	4.800557799	0.013111192	5.978027172	7.92446061	0	22.85773545	33.9116265	18.15157593	32.15456947	12.06770452	0.000410444
CHRNA4	5.55E-17	5.55E-17	5.55E-17	5.55E-17	5.55E-17	5.717098235	13.62675957	0.094297951	3.267865087	3.704443196	0.000415898
SPX	0.017792422	2.026735397	0	0	0	5.658891443	43.35570022	0.146381854	8.654362022	8.354543543	0.000438654
STAB1	371.1280649	2425.737247	204.1368639	2437.487375	927.8630006	97.09121665	462.5486958	109.7410379	649.4584681	131.6817847	0.000649745
ATP1B4	5.55E-17	5.55E-17	5.55E-17	5.55E-17	5.55E-17	1.859107103	20.04884747	0.101312303	2.215954015	5.594084493	0.000675645
C9orf152	0.069051535	4.067830321	0.994357215	3.963517921	0	21.00193604	23.25559583	11.37469864	19.29207907	1.769074729	0.000757836
FAM155B	9.304936352	4.086443223	1.989301436	1.970200098	1.604977032	5.55E-17	5.55E-17	5.55E-17	5.55E-17	5.55E-17	0.000830116
GUCY2C	9.765900762	13.27219834	8.961021593	5.920214525	13.72964735	18.0280222	74.95441661	10.39676406	55.78519966	53.32549989	0.00083604
CCDC17	121.4130862	125.6690018	88.62713583	124.548849	50.8990243	177.169205	420.7934585	142.419824	306.0617029	216.8171968	0.000933576
SLC6A20	1.367344997	10.17095569	0	2.960814094	5.159406873	26.6962271	36.63883562	6.975306545	17.23810663	26.19297404	0.000940119
CEACAM4	2.57670278	9.169714651	0	11.88632025	1.570696023	5.55E-17	5.55E-17	5.55E-17	5.55E-17	5.55E-17	0.000944763
OPN1SW	0.009089714	0.001047111	0	0.99197742	0	8.599306483	14.48338313	2.376679895	6.450190776	0	0.001026445
FAM179A	6.187253472	8.176614118	13.94732333	5.923836267	6.756659135	24.76355833	23.07444515	33.76018406	26.84940914	20.52268554	0.001077972
ZAR1	5.55E-17	5.55E-17	5.55E-17	5.55E-17	5.55E-17	0	0	45.22622464	8.629298316	1.780274855	0.001165249
IL19	5.55E-17	5.55E-17	5.55E-17	5.55E-17	5.55E-17	1.87217301	13.71893617	1.229022456	2.194569474	1.82242257	0.001167159
ZAR1L	5.55E-17	5.55E-17	5.55E-17	5.55E-17	5.55E-17	0	0	66.33093012	2.255927384	2.707258239	0.00119339
EDN1	9.768989877	9.203524648	9.957600376	3.940139471	19.02087333	14.21104321	69.5974897	19.37855387	36.54760702	63.67504326	0.001218659
C12orf50	0.017762917	0.002039987	0	1.985617401	0	0	14.40795704	9.005683793	4.355984267	11.26773714	0.001291866
SERPINB5	5.55E-17	5.55E-17	5.55E-17	5.55E-17	5.55E-17	1.871938576	5.364093103	2.334502413	0.048063057	11.37834523	0.001470792
ZNF705A	5.55E-17	5.55E-17	5.55E-17	5.55E-17	5.55E-17	0	21.79357279	0.11214175	12.78925021	1.795875651	0.001486766
SLC17A8	5.55E-17	5.55E-17	5.55E-17	5.55E-17	5.55E-17	0	5.398338734	2.314523834	4.284456242	5.651779573	0.001498536
TLL2	22.97947876	27.562672	9.953553924	17.78922346	15.25918808	29.46397893	116.8141059	27.2986312	86.90190475	45.74526301	0.001624427
PROZ	14.99514035	2.058483877	0	0.97864381	4.243908557	25.70012617	59.90013209	5.872823213	39.68129312	21.43983708	0.001722204
EIF3CL	567.4419931	901.1775819	188.2048733	575.268332	175.2589353	169.5792776	134.1386039	323.6246882	127.8950719	171.9661791	0.001734728
LRRC18	5.55E-17	5.55E-17	5.55E-17	5.55E-17	5.55E-17	3.808796504	8.176483247	0.074140531	4.28865783	1.829457132	0.001789373
TMEM119	5.106078787	24.46923517	7.96345197	13.84097779	8.416379439	18.98018536	99.14410822	27.24451427	47.25382591	31.71924794	0.001802455
FAM83C	0.033991734	0.003881566	3.990061072	0	0	0	37.72524161	3.582024029	13.99879198	28.1560945	0.001803043
HORMAD1	1.137525244	0.001052351	0	0	0	0	9.944862597	4.545694369	4.318289913	6.566506423	0.001809608
GLYATL2	5.780500424	0.009199802	1.990950734	1.974780233	1.661998138	10.46311064	5.203620104	12.41987384	21.34957227	11.2007952	0.001901153
CFAP161	5.55E-17	5.55E-17	5.55E-17	5.55E-17	5.55E-17	0	2.601422564	2.338497215	15.8111591	1.820181588	0.001949533
PTCRA	0.133518659	14.22932562	1.988740901	0.978592354	4.242330188	5.55E-17	5.55E-17	5.55E-17	5.55E-17	5.55E-17	0.002043738
GNAT1	5.55E-17	5.55E-17	5.55E-17	5.55E-17	5.55E-17	7.661811049	0	8.873368796	0.051551514	7.529569374	0.002065194
FOXD4L1	11.57336434	0.013731372	4.98025615	1.969655763	1.598308662	34.36503558	33.02761662	6.975519929	26.82320394	13.01133075	0.002068083
GJB1	5.55E-17	5.55E-17	5.55E-17	5.55E-17	5.55E-17	9.640935856	1.715072162	2.308840347	2.180336979	0.887911656	0.002082319
DDIT3	1012.356752	1178.148665	1286.623153	756.1327173	587.795686	1145.19753	2285.88239	1496.909315	2604.501786	1215.993365	0.002138987
PBX4	16.83596773	18.36747667	4.974227508	12.85023289	7.542767853	44.79860754	33.73021664	32.80697956	67.49593614	16.72294605	0.002262866
VSX2	5.55E-17	5.55E-17	5.55E-17	5.55E-17	5.55E-17	2.844769583	8.191285776	0.071199398	2.182755062	3.738740152	0.002310438
GPBAR1	18.08074324	18.37622087	3.977558014	18.78975511	9.257200752	25.66263451	76.69173862	21.64246215	72.9039106	35.46797806	0.002321283
WDR86	2.474201011	0.010959881	5.97980247	5.943696093	0	9.485192445	27.80273473	15.79962554	11.85713735	10.22920765	0.00242152
TMEM150B	6.47944616	57.19842735	43.8169704	59.31988248	41.74259556	1.842389354	17.95692392	7.972670508	16.02879205	8.380840393	0.002455397
BOP1	6.364231796	23.48054768	19.91839741	11.85223869	21.40089149	18.96229592	12.21944868	22.82197599	150.1169944	177.9145387	0.002554194
GFI1B	7.098720667	11.18586568	0	1.969241984	0.72423405	5.55E-17	5.55E-17	5.55E-17	5.55E-17	5.55E-17	0.002651766
SH2D7	0.009051346	0.001042705	0	0	0.891694376	9.601331143	6.269150284	4.532461367	0.050990443	2.76476166	0.002664278
EPHA8	14.16634143	10.20045292	4.976986133	3.945117745	1.538766054	11.36111998	59.04875293	15.9587698	29.00313587	27.0917124	0.002673542
DRC7	0.017769619	0.002040751	1.994842109	0	0	5.705726144	10.80484807	10.0361495	0.060469406	4.641387276	0.002679771
CNBD2	2.516282963	1.037561038	5.978153183	4.946471097	3.386372461	6.608897652	29.59964949	8.045217434	22.47830827	11.16830511	0.00274727
NKX3-2	0.033724257	0.003851384	0	1.982396605	1.760843893	7.605311679	19.85771642	9.037710454	0.072068489	7.452083022	0.002800572
PCP4L1	0.062203799	3.053704764	0	2.971117425	1.698077192	8.56015481	8.862087176	15.64285794	2.240375153	13.13037402	0.002819942
ADAM33	24.39244423	33.70783928	21.90569884	28.66457129	28.98341998	84.83185901	98.84419907	32.93543031	79.44918318	46.66725686	0.003078883
TEX29	12.25566066	17.36362129	10.95138016	19.77721988	13.5936296	35.24044867	31.94786287	40.61804833	52.54328048	27.98841379	0.00309532
SERINC4	159.2910344	125.7061135	242.9892133	125.5179866	219.129258	198.1103555	542.5307938	410.8377467	286.8337692	349.5730999	0.00309919
MMP17	41.43113618	57.21114176	31.86228082	68.2158334	42.54252589	11.38709709	19.56758473	12.52551082	31.01440784	17.74785035	0.003138462
IFNA5	0.017621359	0.00202383	0	0	1.804849277	7.640166757	11.74152493	0.10023057	4.333014284	5.595996112	0.003223606
C5AR2	2.707583786	8.188569673	11.95021453	13.84284982	18.97709361	1.900635733	1.76083806	0.046031179	0.027276417	5.713799679	0.003234038
CCR1	35.6518231	202.2500271	93.60648487	116.6365785	82.54216708	26.64232293	73.29860458	42.81940324	17.28842764	14.85473713	0.003259068
FGD2	22.12211828	39.84694156	9.950916388	61.30670688	48.71711327	14.3449109	8.873908381	0.124989499	12.83386926	9.343998597	0.003288591
BAAT	0.111526436	6.111085857	3.983850643	1.97106905	4.296920436	9.461006096	28.52521369	0.172152679	23.62550329	49.77843187	0.003325423
KIF4B	0.017762917	0.002039987	0	1.985617401	0	3.779681099	8.968535272	0.102201717	5.391829976	12.26322237	0.003361952
LAT2	84.05694924	131.8057855	75.67869097	141.3528061	138.146047	139.0370075	382.4940884	142.4207865	382.2380503	223.3648626	0.003425562
GDF9	51.16443878	65.39293226	55.76536744	91.94279339	38.17439542	122.8889567	175.2409498	197.3572601	123.550666	70.93742592	0.003426467
GJD4	2.57995829	0.0162066	7.969963738	6.924222764	7.779838112	11.37828513	34.87758122	20.33987077	9.763237752	28.0981218	0.003437043
WNT6	0.124737725	8.14426491	0	5.937254881	5.160543981	9.467870216	22.25513657	11.4256476	41.65431604	13.96836608	0.003451879
STAC2	6.756902366	1.026934253	0	0	0	2.783988351	51.34858896	12.50414588	4.406888414	12.10320405	0.003832137
NCF4	78.10645318	314.6291664	88.62375834	124.5341016	132.0211954	38.05636198	77.44280896	60.96427201	76.20160665	49.49805902	0.003852835
CPLX3	0.094870483	0.010606115	1.990341224	0	10.74131048	16.17337766	42.15904712	14.76186784	20.40441955	3.631792083	0.00397578
RAB44	19.27554451	19.3966604	12.9446551	5.916048098	13.6081278	36.16468924	105.3412914	8.150353949	64.37822946	32.64529909	0.00400429
DKK4	2.244920914	0.002059524	0	0	0	1.852639017	17.18702774	0.112477252	13.84246911	3.681420669	0.004058091
ELOA2	2.244920914	0.002059524	0	0	0	2.832455027	9.052606697	4.526350687	4.307312521	1.819235246	0.004248187
MPZL2	2.544216076	4.089889108	5.97706767	4.943843983	3.358916271	0	0	2.150760617	0.006637644	0	0.004291738
NLRP4	5.55E-17	5.55E-17	5.55E-17	5.55E-17	5.55E-17	0	0	107.7535774	0.098442776	0	0.004416095
KLK11	5.55E-17	5.55E-17	5.55E-17	5.55E-17	5.55E-17	8.675563376	3.563363128	1.206122277	2.176413291	0	0.004423252
HIST1H3C	18.77125437	8.171351238	2.983502632	0	6.788976895	0	1.839168591	1.111398102	0.009636149	0	0.004425287
DCAF4L1	43.29455151	24.52655599	16.92540222	12.83477632	27.29720486	57.13046093	164.0804056	23.94497739	67.69238867	55.09173066	0.004431473
TLR9	58.15111305	34.75831175	58.75804258	63.27345805	9.943690894	165.8535777	120.917356	61.15020397	134.2263707	99.04270001	0.004492574
GABRR1	5.55E-17	5.55E-17	5.55E-17	5.55E-17	5.55E-17	0	9.138667819	1.209922709	2.179445043	3.743156624	0.004546391
ALPPL2	0.009051346	0.001042705	0	0	0.891694376	0.915651513	2.617307262	10.96129146	3.241897168	1.827612058	0.004592674
RFX6	5.55E-17	5.55E-17	5.55E-17	5.55E-17	5.55E-17	0	4.451404216	3.420455267	12.65831557	0	0.004597166
ADGRF2	5.55E-17	5.55E-17	5.55E-17	5.55E-17	5.55E-17	0	13.70334215	0.083382077	2.196985589	5.627774235	0.00467545
RNF152	5.55E-17	5.55E-17	5.55E-17	5.55E-17	5.55E-17	0	3.581022245	2.288375785	2.168629914	5.67869984	0.004742435
ATP2B2	2.300597794	0.003914067	1.993650404	0	0	3.780958017	11.73802738	2.370781577	7.495751544	4.644648126	0.00484337
SCNN1B	1.137525244	0.001052351	0	0	0	26.00945965	0.765350289	2.379975982	0.062270342	3.689113658	0.00485416
DNASE2B	5.55E-17	5.55E-17	5.55E-17	5.55E-17	5.55E-17	1.886159132	6.366265515	0.062677978	2.172079535	3.753027369	0.004866597
HOXC10	0.017792422	2.026735397	0	0	0	11.51783017	0	4.559422601	4.32605989	7.509858601	0.00487675
MYOD1	5.55E-17	5.55E-17	5.55E-17	5.55E-17	5.55E-17	0	0	8.799810204	6.380273085	3.735112027	0.004962747
EVPL	17.93470604	16.32650093	8.960612517	7.899925126	4.08041181	60.1352398	21.21193624	15.99013811	47.18142432	28.00085893	0.004977012
TNF	12.47095045	8.211915407	22.90127426	33.60997332	69.67517034	55.18564828	161.9599401	13.81437595	58.11498399	285.4575982	0.005071066
VCX2	2.274304657	1.019821303	0	0	0	0	11.66869717	2.392214072	18.05190619	5.573701589	0.005114277
ATP2A1	184.3325886	121.5980377	97.58891956	104.7668471	91.91037295	305.8861993	328.1947867	240.4571244	215.9234232	124.2136499	0.005284791
HTR1D	0.033735748	0.00385268	1.99368685	0	1.760815189	1.850253023	20.82985759	2.397761947	12.8059196	1.792353299	0.005335359
ADGRG7	6.940926117	3.064037617	0	0	3.441206091	5.645076973	58.51230432	6.953363787	11.88373539	9.267510291	0.00534652
FCAMR	5.55E-17	5.55E-17	5.55E-17	5.55E-17	5.55E-17	1.869400995	17.41047358	0.08525754	0.050201235	2.766375219	0.005381374
PLIN1	14.52172554	2.074472378	22.91253927	20.77481634	2.34156843	31.40415407	54.32926809	51.84014064	39.75794056	31.7291914	0.005490796
MRAP2	5.592487697	0.004831595	0	0	0	3.759694387	15.26094577	9.0482099	12.83611591	5.554909988	0.005508504
SLC45A2	0.062633104	4.065088234	1.991944494	1.977543346	0	9.522108952	17.98703907	1.288947344	12.84461064	6.496478725	0.005640998
PYY	0.09147235	8.125044458	0	0	4.352853124	9.489770222	25.10816485	13.56933587	16.09322216	6.464893715	0.00589628
IQUB	8.39278173	12.22429157	4.977619243	1.965667773	3.295892214	11.38004992	33.0835786	16.99762128	14.02575637	26.2178196	0.00595153
SST	5.55E-17	5.55E-17	5.55E-17	5.55E-17	5.55E-17	0	1.726129915	1.20148653	3.221801168	8.557260792	0.005972266
TUSC5	5.55E-17	5.55E-17	5.55E-17	5.55E-17	5.55E-17	6.724162526	0	6.633050149	0.041141263	3.741192364	0.00602693
MS4A5	5.55E-17	5.55E-17	5.55E-17	5.55E-17	5.55E-17	0	0	6.66228043	11.60773521	1.827146084	0.006042299
KCNK7	7.30677354	8.171339889	9.960932522	3.94440924	6.789047041	9.46378694	33.06301571	21.45576486	14.03096622	28.09462199	0.006124738
ADAM30	5.55E-17	5.55E-17	5.55E-17	5.55E-17	5.55E-17	0	14.65152321	2.333506269	0.04777363	3.723323431	0.006128206
CASS4	4.830199018	4.089069101	9.966810846	1.969309505	0	20.00649384	45.77236006	14.76490797	4.41443801	13.02679266	0.006152348
TUBB8	5.973967319	4.089805124	2.985713169	0	7.84607645	0	8.677427255	201.4620609	7.659689229	5.48246334	0.006323763
SERPINA6	8.303545546	6.125044034	4.978873583	5.932999873	0	25.77464206	27.71110924	10.2971827	11.8812771	14.92094189	0.006344063
CCDC62	8.424581627	2.065558165	12.9530498	0.975907674	8.589315247	10.40872672	50.08209325	13.71076764	46.02717527	12.99796419	0.006379146
HHIPL2	7.23396275	14.25119124	3.980985895	1.965957411	2.424118207	9.459997186	15.90701693	19.25474589	55.53103452	14.89245877	0.00686577
SLC6A3	0.017769619	0.002040751	1.994842109	0	0	0	3.500938171	11.04937727	4.316973626	6.568211521	0.006902234
ALLC	0.033991734	0.003881566	3.990061072	0	0	3.775550826	9.866689879	2.380997776	12.76951915	4.635876444	0.007005924
MTFR2	87.04894242	42.93082562	25.88550005	29.63730329	78.63075294	138.1692263	196.7091323	66.79106026	119.2383039	99.03160796	0.007083891
GHSR	5.55E-17	5.55E-17	5.55E-17	5.55E-17	5.55E-17	0	9.124136113	0.071099795	2.182633856	5.65347866	0.007088154
VWA3A	12.11989739	21.40996858	11.9505501	7.900012151	1.497697626	54.39214247	45.4423213	30.53152829	26.90376671	14.85587158	0.007112046
OR2K2	5.55E-17	5.55E-17	5.55E-17	5.55E-17	5.55E-17	0	5.457968746	1.19068733	2.16403055	3.76387973	0.007358388
NOTUM	6.020398516	8.153426637	0	4.941502984	5.11338483	0	0	2.150760617	0.006637644	0	0.007515368
CLEC5A	7.662186189	26.57714591	14.93179852	31.62976897	70.50851478	0.898928499	1.651784643	8.985640538	12.7857577	12.2334617	0.007611119
OLIG1	5.09527274	9.206989397	6.967284367	9.879982234	25.14659333	1.888444065	5.444428666	0.059888529	4.261123799	1.844827267	0.007612807
CLCN1	0.026109249	3.038894757	0	0	0	2.812060909	14.44257592	0.110317696	6.462659643	11.28368528	0.007673196
HGD	16.61912492	8.178890127	7.965666071	8.89534796	2.377156101	30.50003993	38.35107168	8.114448207	32.19227811	28.03944787	0.007699228
MAGEB1	7.250416338	24.39708859	0	0	0	5.55E-17	5.55E-17	5.55E-17	5.55E-17	5.55E-17	0.007705791
CHRNA3	5.55E-17	5.55E-17	5.55E-17	5.55E-17	5.55E-17	0	3.601173737	2.273056479	2.159834752	3.769563066	0.00775713
CCL4	42.97313769	22.52667502	106.5497164	64.22660239	544.3285312	138.0538171	827.0103387	233.9054023	497.3326734	1113.493398	0.008032548
CEBPA	21.07723411	209.3334945	11.94151363	85.99608611	56.9627881	22.8692954	30.34240259	20.3523417	30.00205716	5.501224828	0.008164127
TRIM36	7.549460069	21.44183565	40.84697631	7.893638522	3.17604985	17.06376626	103.4723057	46.3512005	51.57385334	53.26905103	0.008193459
PLPP2	13.35687812	20.40510813	10.95265576	9.877893115	8.405250962	17.07814172	81.31345312	18.24852637	60.0213378	15.78615264	0.008359085
F2RL3	18.53962271	29.6494271	10.94672963	65.26080597	68.53839034	13.34088514	18.79185786	4.675690276	15.01162371	11.19425518	0.00839474
OR5B2	5.55E-17	5.55E-17	5.55E-17	5.55E-17	5.55E-17	0	9.105333605	0.074529136	8.471869748	0.883932924	0.008515297
IZUMO1R	5.55E-17	5.55E-17	5.55E-17	5.55E-17	5.55E-17	0	7.284487184	4.466637331	0.038974639	3.747366865	0.008648318
ASB15	0.009097639	1.014929359	0	0	0	11.52675003	10.86390888	0.092156666	0.054203131	2.758359034	0.008699099
KRT79	6.082596264	6.131176448	3.981032517	9.897030407	3.302788293	0	0	4.290314281	0.012721494	0	0.00878684
FOXE3	1.216775724	2.03533782	0	0	1.74214054	3.785224368	3.487069002	4.560961686	11.68257431	4.651567625	0.008884921
FAM71A	0.086753865	0.009725981	5.98088267	5.946699718	0	1.831531341	26.84439782	11.39318227	36.28206256	7.394040743	0.008901064
COL11A2	156.495388	109.3389568	91.6139671	110.7017033	92.79092017	200.0691934	376.3678017	166.0500897	208.3877688	137.3209578	0.008995714
CNR1	1.232808579	0.005568726	1.992720356	2.973780581	0	9.561404874	1.658210448	12.22861909	6.454356261	3.688980004	0.009094629
CCDC65	58.35300342	47.01863289	70.70683712	55.34880969	59.65090606	140.098856	109.3378793	97.14436768	83.84243732	126.2109744	0.00922865
TRIM72	5.55E-17	5.55E-17	5.55E-17	5.55E-17	5.55E-17	0	10.07276447	0.068538672	4.27813815	1.835288221	0.009307732
MYBPHL	2.244920914	0.002059524	0	0	0	1.86546702	5.332639847	0.091169763	8.520862065	9.431939849	0.009360566
VSNL1	18.81858039	7.157216744	3.979767702	3.943676545	5.012813863	1.904092501	1.76896354	0.042398153	1.096973735	3.791379304	0.009497034
KIAA1683	946.5569546	1151.55427	553.6800578	640.490185	449.7413349	888.8978023	2236.254443	1140.200216	1748.517824	696.258645	0.009542067
GPR162	30.6611202	73.54626531	50.78654277	62.27563914	50.23684093	14.26281351	3.376149159	45.72430374	19.32814261	9.269120179	0.009700534
OTP	5.55E-17	5.55E-17	5.55E-17	5.55E-17	5.55E-17	0	5.430831656	0.063308337	7.395741884	1.840974596	0.009889214
SPRY4	136.095384	65.43077773	158.3406802	142.3358127	142.3525627	61.93260363	22.03053026	93.45740869	58.01371027	64.50611397	0.009925635
STEAP1B	0.068691385	5.078802197	0	1.976641333	1.685660292	3.764684192	5.252586471	7.924633292	10.705767	14.10952807	0.00993611
SCX	38.6912622	7.168595544	0	0	8.446326008	1.927251567	0.884063879	1.122742819	0.012560185	0	0.01012913
NKAIN3	1.160778018	0.00204153	0	0	0.872636868	6.705905876	5.368846665	6.678138458	2.193364787	0	0.010470848
SLCO2B1	18.58419566	113.3154139	18.91399167	50.41106278	33.95334654	5.655460788	26.0079124	10.2522525	25.6349443	4.582381047	0.010494249
FSCN3	4.540466351	2.037944198	0	0	0	6.638173367	22.57042292	7.954507766	9.671332515	0.850858912	0.010527803
IER5L	74.29300254	145.0579031	68.70878979	122.5758458	56.05157532	26.62280175	42.65873698	50.74155777	63.26746139	34.53936801	0.010765858
SLCO1A2	0.009097639	1.014929359	0	0	0	9.606845861	8.128633621	0.084083298	4.306430761	0	0.010772505
DNAH12	19.37736179	15.33357763	7.961610648	33.63804313	7.479870467	37.13322681	72.24340752	37.31959459	49.38487778	23.2785022	0.010809444
GPR82	7.359324395	3.08892828	11.95320928	12.86104141	6.750675988	0	5.50355578	0.046052581	2.149264927	1.861636468	0.010879138
ST8SIA6	0.034019741	2.032812015	0	1.982341382	0	20.18400819	0	4.599028382	7.518044387	3.683899315	0.011232573
PTGIR	24.6222844	40.88695898	45.8069356	58.32191808	80.3933836	1.830552377	15.96766614	25.81450157	30.99952725	13.98244514	0.011284458
TMEM132E	0.097116858	0.010848829	5.979897758	5.943960981	1.637197487	5.55E-17	5.55E-17	5.55E-17	5.55E-17	5.55E-17	0.011333515
SLC6A7	0.107234328	0.011937313	11.96472804	1.971572983	1.621895407	5.55E-17	5.55E-17	5.55E-17	5.55E-17	5.55E-17	0.011450874
FAM180A	5.55E-17	5.55E-17	5.55E-17	5.55E-17	5.55E-17	4.802278529	4.523301554	0.05666429	3.210903039	0	0.011902128
ZNF431	799.8044382	1209.816827	742.8895972	743.2843215	1076.370309	1297.676797	2297.543258	772.3292517	1137.511654	1945.212291	0.011944871
SLC22A20	1.217051414	1.023555072	1.993173965	0	0.829693818	9.590073705	1.678250182	4.548112315	6.423723354	3.707712149	0.012520384
JAG2	61.0739021	161.4143691	108.5453718	115.6461104	105.6345001	128.5616465	362.1098668	269.6951103	204.0976589	129.8363652	0.01255819
TRIM31	5.55E-17	5.55E-17	5.55E-17	5.55E-17	5.55E-17	6.734853657	0	1.202635846	7.397430389	0	0.012663359
MEP1B	0.041653024	3.045740309	1.993172158	0	0	0	3.450307767	7.904418353	14.90111015	12.22381389	0.012776859
BNIPL	19.41787904	25.52253614	8.957518558	26.70182322	9.198046452	47.64448188	81.19917828	22.75901389	40.84141888	31.71930731	0.012778107
MYO1F	418.2064459	633.5107107	400.322502	551.5429529	461.8295751	295.3574009	305.8302498	286.7581328	413.4256926	212.1109909	0.012841179
C10orf131	15.52016504	16.31601379	6.968435777	1.962222509	6.72383671	0	2.679182001	1.179917866	5.280453427	1.856288017	0.012935942
ATP10B	0.033968451	0.003878938	0	3.972285881	0	3.768323559	15.33058086	11.18888738	8.583873361	0	0.013049284
CDC42EP1	2902.349861	3491.576059	1794.487429	4270.978378	4371.770537	2508.723351	1803.823269	1461.989795	2530.482318	2515.353504	0.013120679
TP53AIP1	9.724783849	14.28280237	5.971884707	13.84880028	3.234129667	24.75416048	56.36407264	18.18811836	32.19488394	7.365671263	0.013962583
IL13	11.2567628	0.008737166	0	0	0	20.03626461	24.14818238	11.38207736	6.540056634	16.82918874	0.01404953
FAM196B	0.144632204	1.041647777	11.95938023	7.917099028	3.330245284	0	1.856536007	0.011007804	0.006559898	0	0.014055565
HERPUD1	4033.75904	4436.76318	3775.20715	4663.374542	4144.068959	5181.251475	7377.470927	3974.783634	7131.821223	6779.515296	0.01461861
LSMEM1	100.841797	125.661149	90.62005654	98.84298419	56.0488641	130.4795767	362.2102863	152.4918313	234.0977858	83.07456145	0.014686344
PKDREJ	2.586427654	2.061956162	5.975442451	6.92344507	8.663477658	7.569560712	14.20528178	13.58131104	15.0402718	23.46175997	0.014756365
UTS2	0.055856889	2.039818626	0.994864316	3.966587121	0	1.854228385	2.554048784	11.16000541	10.67644404	9.381501819	0.014759967
AMZ1	12.22137039	4.11723732	18.92448301	12.84697917	19.75389871	32.39460651	32.00133256	24.92006655	37.55695708	30.83582729	0.014885518
LOC101928841	9.55447194	0.018291823	1.987547132	7.911261161	12.17160051	13.29649608	21.34770743	24.7631888	18.28199911	22.44893003	0.014913813
GPR83	22.6044014	8.188961817	15.9368178	5.918847528	4.941996763	19.0032747	43.69340683	14.85399195	42.88345014	34.60100601	0.014958092
LGR5	4.713484502	7.114373134	0	0	1.643329954	10.43628212	27.75153473	0.157921231	17.18605866	27.21256448	0.015117641
MOS	5.55E-17	5.55E-17	5.55E-17	5.55E-17	5.55E-17	0	1.743056922	6.562936907	4.249950518	0	0.015287594
GSDMC	5.55E-17	5.55E-17	5.55E-17	5.55E-17	5.55E-17	0	8.253472968	0.059473786	2.167897699	2.800507886	0.015294961
PLA2G2F	5.55E-17	5.55E-17	5.55E-17	5.55E-17	5.55E-17	2.837336534	0	0.079117761	0.046632252	17.15163342	0.015361653
TMEM40	7.158189251	6.124175947	1.988427617	1.967776269	6.902867487	0	0	2.184710501	0.012616145	1.898416659	0.015403723
SH2D4B	5.55E-17	5.55E-17	5.55E-17	5.55E-17	5.55E-17	1.90023203	3.624262732	2.255748127	2.149864771	0	0.015424654
RSPO2	2.470056695	2.050551122	0	1.972896117	7.070235209	4.718993014	12.5194494	11.24427317	8.609431263	9.342466588	0.015594599
AIPL1	5.55E-17	5.55E-17	5.55E-17	5.55E-17	5.55E-17	0	9.119950092	0.071856374	8.463596167	0	0.015750981
CYP4F12	0.026052042	0.002983232	0.996190908	1.983882445	0	11.52830119	1.678826208	0.091523347	8.521857534	3.708249976	0.015767817
ZP2	5.55E-17	5.55E-17	5.55E-17	5.55E-17	5.55E-17	0	0	42.76290081	0.069672947	0	0.015785981
ACCSL	3.809388545	12.23223527	2.9836536	6.917884533	8.572680527	11.37857326	24.94385029	32.54330142	4.41678661	30.92944562	0.015921109
OR51I1	5.55E-17	5.55E-17	5.55E-17	5.55E-17	5.55E-17	0	1.730643483	0.06077862	10.50581782	1.843813876	0.016066513
LDHAL6A	1.293243614	2.046573805	0.993953705	1.975001896	4.386985818	3.767783691	14.408312	5.714162316	7.529760649	7.466887703	0.016117065
RBFOX3	16.79648555	8.188718268	3.978188123	5.918945074	21.62035643	13.26728215	56.27971852	15.97608718	35.42402477	36.47877118	0.016118233
ATOH1	5.55E-17	5.55E-17	5.55E-17	5.55E-17	5.55E-17	0	11.96595024	0.065333529	2.175474249	0.890924935	0.016167308
CDK5R1	122.6156652	108.3105584	85.63929612	83.01955476	109.1012946	109.5016622	360.4046212	99.54283582	183.6914106	236.5226877	0.016329272
GP5	0.017769619	0.002040751	1.994842109	0	0	7.667647285	8.12742542	1.233467202	5.357439025	0	0.016391696
MAB21L3	0.017769619	0.002040751	1.994842109	0	0	3.805606156	6.306313018	0.076943239	5.342062942	3.729635178	0.016561902
PMP2	5.55E-17	5.55E-17	5.55E-17	5.55E-17	5.55E-17	0	5.471597736	0.053329161	4.247549534	1.85253827	0.016712604
BTN1A1	1.160778018	0.00204153	0	0	0.872636868	0	11.77640513	0.094285319	3.267848248	11.3345033	0.016755131
CYP2B6	5.55E-17	5.55E-17	5.55E-17	5.55E-17	5.55E-17	0	3.600678679	0.053654228	6.328149055	1.852145659	0.017282201
CLEC7A	70.66529038	84.81895161	66.7169822	170.0433469	68.03953825	18.98846233	47.18789511	84.1577755	30.12688686	12.97377127	0.017464565
CCDC70	5.55E-17	5.55E-17	5.55E-17	5.55E-17	5.55E-17	1.891615486	7.333659345	0.056120797	0.033200948	2.805499995	0.017723626
OTOR	5.55E-17	5.55E-17	5.55E-17	5.55E-17	5.55E-17	0.926531327	7.330438989	4.434424275	0.033566693	0	0.017840091
DOK2	40.50505493	190.0060252	25.88315341	224.4140633	79.95670077	29.48756028	51.6141856	52.98621338	63.27339455	24.21564648	0.017937664
GPR19	0.033724257	0.003851384	0	1.982396605	1.760843893	5.728159489	9.043904237	2.343843785	2.200250797	3.715607368	0.017954241
WDR38	5.55E-17	5.55E-17	5.55E-17	5.55E-17	5.55E-17	3.833674364	0	6.561386869	0.032042627	1.85155439	0.018036776
SLC6A4	15.78615035	34.6643755	11.94778628	2.947899736	9.23703513	18.98421085	68.6878464	32.82564288	62.18359501	25.16012639	0.01819233
RBP7	11.14009382	8.202174648	6.965104716	53.4433178	9.19910766	3.799626104	9.063994197	6.687173772	2.195836793	0	0.018261568
GCNA	281.5797603	242.1515974	144.3925227	122.5504631	147.3079092	277.2329144	433.0890517	268.7534622	434.9200753	233.6109433	0.018591815
MALRD1	0.025989455	2.029920103	0	0	0.856603524	0	12.72234628	6.722216909	2.20535489	3.708929529	0.018594921
STK32B	4.798268644	0.013038186	6.97550267	3.953928442	2.492458055	9.498180745	16.97195586	4.676155889	6.522191558	25.39776388	0.019005128
C4orf19	0.04805547	1.024998621	0	0	4.500317867	1.857994462	1.662298166	14.37992053	8.553619052	5.590840384	0.019063359
FOXG1	9.129540808	0.009915113	0	1.973906111	1.650985601	5.55E-17	5.55E-17	5.55E-17	5.55E-17	5.55E-17	0.019088815
CHRM5	6.131873689	2.066125366	5.973770721	3.945113774	15.70983311	9.465540783	45.74141039	21.44455236	12.9611583	13.02214981	0.019194789
PKD1L3	33.72207758	23.49983718	20.91162199	11.84727851	20.41093497	24.6957678	123.1423549	13.79290141	61.21125237	61.70289907	0.019223513
C1orf189	0.080838619	0.009081419	6.979295805	2.967699235	0.77519779	7.602791482	17.09549663	5.741152638	9.665168291	5.555941959	0.019676603
NXF5	0.125226348	2.056936139	8.969596821	5.93714339	2.479118645	11.41343547	26.04319557	9.129478364	13.9627482	6.468701291	0.020118671
TNFRSF11A	7.327298175	6.140349385	2.983287805	5.924988306	15.64703382	6.59362669	33.03460959	11.44875755	45.96007207	15.83517373	0.020140116
C1orf116	5.11227451	4.115531168	27.89640248	7.89776611	16.29084157	22.82128059	64.33355429	14.86590961	32.23773651	33.64407755	0.020208388
WNT7A	5.55E-17	5.55E-17	5.55E-17	5.55E-17	5.55E-17	7.729870809	1.745055151	2.273025625	0.031655344	0	0.020218477
CNDP1	6.82651022	1.029546729	0	0.984157681	0.788589804	7.612466389	9.814513205	9.016334749	11.75650196	2.731772264	0.020598413
FOXD4	37.59956933	55.1329977	31.86602698	22.72300885	16.84360997	60.0033022	108.6825639	43.04833785	70.88705205	59.78998171	0.02064799
NEUROG2	5.55E-17	5.55E-17	5.55E-17	5.55E-17	5.55E-17	0	3.602176129	0.053183165	2.159399581	5.695383397	0.02083437
TECTA	112.9109101	77.67358325	84.64405484	120.5969273	81.72668159	189.5975346	428.1486538	69.10570091	122.5375745	161.6636816	0.020889957
WT1	17.27808747	17.39781652	45.81414214	46.4725823	28.06827683	9.497410723	13.33653736	16.8487972	19.25021027	5.530108417	0.02104986
ANKUB1	1.137525244	0.001052351	0	0	0	1.875449767	0	10.96561346	7.433674056	0	0.021161507
HHATL	0.033774897	2.032726748	0	0	1.760717421	1.866987159	11.80941698	3.446836249	5.36648094	1.815297144	0.021198732
PDE2A	33.68174786	10.24601802	28.88319168	15.80650734	16.95704984	51.46912415	49.81737957	47.39833728	29.07973811	45.80035285	0.021381215
VSIG2	1.217101907	2.035386984	0.995459807	0	0.829656686	13.45086799	2.57529128	0.09727131	6.435500937	5.601302932	0.021567432
WNT16	1.304015122	5.087058863	1.990737387	0	3.458505065	6.619131895	34.26715364	0.144249129	19.25133138	3.648619891	0.021658416
VIL1	3.356033767	0.003023721	0	0	0	5.722205082	10.87296233	2.351960733	2.20484882	3.709590134	0.022002281
ERMN	14.08142217	0.017719682	1.987728231	12.87262512	1.552143151	16.16048007	11.41869288	22.58297546	44.89185428	16.778029	0.022180839
RHOH	32.4939777	22.47741725	27.8869298	11.84816411	10.03428638	39.03808378	76.69369498	28.37219297	47.26120852	40.16091235	0.022208642
RGS18	3.854778135	6.144162627	9.959251619	9.886535639	12.92402474	1.888222371	1.731836442	2.288666595	2.168796612	5.678398931	0.02226924
PHOSPHO1	0.137016564	10.17848298	1.988610097	4.942472052	5.126973911	0.956314383	0	0.016162106	0.009623476	1.907393725	0.022272025
HSPA8	39817.91912	25650.89543	25918.5848	29824.61768	32417.31445	22588.78068	19208.01573	20716.39937	19630.91185	27508.74291	0.022324913
HS3ST5	3.494330892	2.041855367	0	0.98492491	1.69679263	4.726332584	0	19.93037051	5.419093959	11.26125599	0.022405549
FCRL6	1.383843995	6.121808454	0	5.934701687	8.72147068	30.61093037	18.71977485	9.155778359	4.402780638	14.00042486	0.02247185
CXorf67	5.55E-17	5.55E-17	5.55E-17	5.55E-17	5.55E-17	0	0	9.822161948	6.358750284	0	0.022932171
ITGA2B	2.762372588	14.31812636	31.87537064	35.61452878	4.88273977	24.70426283	70.38669242	68.69998029	51.54982761	29.83265205	0.023130283
OTX2	5.55E-17	5.55E-17	5.55E-17	5.55E-17	5.55E-17	0	3.568222286	11.95280871	0.038037035	0	0.023237395
CR2	3.537312972	2.04537605	0	3.962056046	0.78156482	5.692156987	8.91710656	13.3658996	8.581719746	1.794375505	0.023528764
C1QTNF2	12.07102616	20.38463304	1.986309844	1.96190976	12.86903061	10.3955153	84.91274071	1.347591121	56.81786598	37.37840159	0.023617363
ITGB6	2.383107071	0.007030393	0	1.97761269	3.526399761	5.700183558	12.62073652	4.59125065	2.221928846	8.435326427	0.023650928
SMIM23	1.160971826	0.002050097	0.996619105	0	0	1.88148705	8.204702491	1.210050101	2.179546546	2.787629874	0.023833771
NUSAP1	349.0538682	472.0923268	753.8533968	446.7596805	586.3445631	581.156098	1080.34232	804.8646249	672.4171149	842.1869276	0.023936456
LILRB5	14.60488979	25.50549453	7.962274605	10.86487745	14.46960614	7.648695614	9.923874053	3.461830998	4.32489804	1.809729826	0.023938596
GDPD3	123.9031593	116.4868126	120.4967428	128.4997312	69.69338247	157.1770282	199.150115	229.081018	263.0587204	120.4947489	0.024194912
SOX30	0.05561777	0.006303176	1.992335718	3.966645009	0.808519724	7.641657143	8.98159111	5.663088006	4.331595656	2.750471702	0.024382914
SOX15	30.37279822	21.47545441	32.86380936	36.57959477	23.7743916	70.54381545	71.21685002	37.38663614	52.64883274	46.69776999	0.024462068
F3	2808.479157	1998.701396	1647.10623	1695.131326	3223.969576	1659.775463	1671.460027	967.5738532	1132.14465	2125.638201	0.024549068
KCNJ6	5.55E-17	5.55E-17	5.55E-17	5.55E-17	5.55E-17	0	7.349545376	2.272066449	0.031421082	1.852832492	0.024572159
TREM2	2.769895217	56.0765873	1.98493111	28.6784829	7.456319916	0	3.548606617	0.071380066	2.182974704	11.41595893	0.024643047
DSCAML1	15.37703211	5.122813759	1.987021789	9.889937117	5.895054029	71.72440369	28.46823853	17.0583342	8.710488886	4.558546535	0.024735872
CETP	5.058475492	14.28485843	10.9549802	3.94096188	13.75927542	14.23351398	39.27274706	5.863539189	44.95824787	27.10655565	0.024841412
OMG	15.76685665	9.21518675	25.90011619	9.875291712	10.98720099	33.35352757	29.31072734	34.95858454	39.68607163	18.61938391	0.024857961
PRAP1	5.046380424	11.23196197	20.92424391	0.973932649	7.607784445	0	3.613099541	2.264084764	0.02949591	4.739642724	0.02492591
RD3	5.55E-17	5.55E-17	5.55E-17	5.55E-17	5.55E-17	0	3.624619339	3.32817617	0.027468989	2.820900963	0.024985265
SIGLEC1	50.02841843	108.272556	1.983977517	84.02306428	101.6343558	9.465269365	41.21440474	2.465927436	11.89562774	37.53854948	0.025131188
ZNF432	523.6361601	458.794277	420.2418537	366.6982098	332.2283843	747.968337	732.6364487	497.9199699	731.410196	457.0099138	0.025253529
ACRBP	27.54872404	13.29371849	21.91217305	3.936370239	12.70145836	44.80355798	53.47880437	17.12496966	45.07464513	28.92628865	0.025765383
SOSTDC1	5.55E-17	5.55E-17	5.55E-17	5.55E-17	5.55E-17	3.823074635	10.11176175	0.06228382	0.036810285	0	0.025806361
DNAAF1	24.24100987	12.28568004	31.87235582	18.77564235	18.69018535	68.67284749	32.79201183	76.48940002	29.08389418	24.21170246	0.025946172
RCAN2	7.520532513	14.30763135	29.88666644	9.875231091	10.11514715	7.653831807	1.677933148	4.548735589	8.523550243	3.70741612	0.026370081
ZNF556	4.79730418	0.013007469	1.989378241	7.924747452	3.385266241	0	1.856536007	0.011007804	0.006559898	0	0.026448719
TMEM151A	9.69991274	6.144803975	7.965554323	0	20.01052651	38.1744468	39.2815738	17.05594447	22.58740824	12.06106491	0.026544077
SOWAHA	0.017769619	0.002040751	1.994842109	0	0	1.872259092	12.78887834	0.081120083	2.19442979	3.723263188	0.026665674
FOXL1	5.55E-17	5.55E-17	5.55E-17	5.55E-17	5.55E-17	0	3.624114815	4.396467636	0.027556428	1.861049763	0.0266701
GJA9	30.97293167	10.23442171	13.94093624	8.885055754	9.242233252	37.16904719	50.84391689	36.10744218	27.96829691	16.73401493	0.026791012
FAM153A	40.21326422	15.36597226	52.7806071	69.20697295	55.46768939	148.7334885	72.81736046	75.718344	73.09325546	93.46764584	0.026919346
H1FOO	5.55E-17	5.55E-17	5.55E-17	5.55E-17	5.55E-17	0	0.808701679	16.24929618	0.040270131	0	0.027694773
GALNT14	0.095722988	0.01069827	0	5.944321784	7.072963547	5.55E-17	5.55E-17	5.55E-17	5.55E-17	5.55E-17	0.027827011
SELPLG	132.667097	258.4872977	183.2336765	171.9830631	141.3477863	227.6740716	515.9396046	194.319453	327.5784721	251.3952327	0.027980813
CD300E	11.37265075	32.73517328	152.3772728	85.99625611	100.7006165	8.496694546	10.49541473	59.37032056	27.93029959	32.74446496	0.028028276
FCRL5	14.3996926	0.022744063	9.957956378	11.86464902	13.74435619	29.53810789	42.83838821	6.993460138	31.1337641	30.85663671	0.028466838
NR4A2	99.04286851	34.76612675	48.79440697	54.3627614	31.34202477	113.393312	139.7084696	58.87742079	117.0478055	88.76206691	0.028611435
TEF	993.9892506	991.1548569	512.8494611	695.8417743	870.0877604	1186.211161	2110.899046	599.6317661	1208.352706	1214.181277	0.028862928
C1orf106	5.55E-17	5.55E-17	5.55E-17	5.55E-17	5.55E-17	0	4.51346799	0.059413553	0.035130229	8.569298409	0.028983463
AREG	1540.712031	573.278011	1950.853029	879.6867419	413.8702709	942.4193767	581.4345428	522.7053907	649.7900673	205.5089886	0.029244825
IL5RA	0.03348312	0.003824169	0	0	3.624083492	1.876857859	4.462637327	4.495488921	2.186990262	5.645659315	0.029256451
SDR42E1	10.92301448	16.32135103	1.986232172	5.920506378	15.50269247	0	5.445551044	0.059610423	2.168077989	5.679696233	0.0294603
TDGF1	7.205800955	4.097014235	0.99177685	12.87584494	2.434308824	23.83464403	33.97819111	25.88798407	20.41708983	0	0.029830174
LY9	25.33837976	26.5445729	23.90275342	2.946524166	15.25796511	74.41887826	16.70387546	39.56422334	53.66298734	39.22861182	0.030050889
BYSL	1082.837337	1087.218827	798.6559351	1025.980421	1105.293046	683.1382695	536.8849534	596.1127779	892.4995588	908.5997282	0.030753041
ATP1A4	7.404620523	2.071229326	22.91719498	10.8747073	4.969694749	21.89809304	29.39752864	22.61039964	33.22304544	13.94633388	0.03083612
HORMAD2	2.244920914	0.002059524	0	0	0	1.866392489	19.22967708	0.089755369	2.203985334	0.873257063	0.030867823
C1orf194	0.017621359	0.00202383	0	0	1.804849277	4.784569354	7.271649369	1.210205044	2.17966999	0.888324881	0.0309087
HTR5A	5.55E-17	5.55E-17	5.55E-17	5.55E-17	5.55E-17	0	1.75895564	6.525750278	0.027782806	1.860555012	0.030994747
ARC	13.24242578	16.32063486	11.95134093	5.920657344	3.225165561	22.86081509	26.70844415	29.26735434	23.63273462	13.95027285	0.030997392
F2	5.55E-17	5.55E-17	5.55E-17	5.55E-17	5.55E-17	0	1.75895564	6.525750278	0.027782806	1.860555012	0.031001393
KLK14	88.97945336	28.62853956	34.85277516	16.7854369	22.83231628	77.15903534	162.1737037	48.71235609	69.86163821	63.50461074	0.031055608
EFNB1	837.6375919	949.2973114	1270.684291	1920.522342	1516.083409	618.3132228	595.5452438	790.2316325	1145.953629	1154.45144	0.031089076
GPR89B	36.70414372	74.57356579	98.59760888	43.48105686	33.89873873	451.076614	89.65525998	39.76909057	45.25652673	90.58658965	0.031092987
MLNR	5.55E-17	5.55E-17	5.55E-17	5.55E-17	5.55E-17	0	4.561916637	4.396305552	0.027531576	0.906843567	0.031246116
ADAM32	68.97400681	57.20982947	38.83492628	42.49742331	30.51353386	64.74490477	130.8618161	64.46687379	125.569493	62.5592456	0.03131319
ZNF534	0.017762917	0.002039987	0	1.985617401	0	2.846918446	4.480903014	0.068998377	5.324770931	3.742338624	0.031401408
LRRC66	50.49766794	17.39339049	17.92093772	32.62349105	18.61053277	39.96015189	149.8904275	18.30546707	51.6078219	62.61394819	0.032037069
MUC5B	0.097191448	2.050741875	3.984813396	5.943941738	1.637081316	6.630750174	27.08471904	13.48340217	2.244860844	3.658535513	0.032213054
SVOPL	6.269342104	19.37765952	3.978284321	7.899779187	17.22594995	14.23208179	52.78035063	24.87243684	17.26008401	25.22024774	0.032867558
TCAF2	888.5231109	1048.391992	1562.472739	766.0158538	805.1818861	1634.049574	1570.08585	2152.481896	1078.446996	1025.309827	0.033571799
ADD2	0.017621359	0.00202383	0	0	1.804849277	3.817729228	0	2.303115766	4.2744017	5.663489959	0.033804302
CAPN11	22.69602327	10.22937227	11.94909916	9.87763733	9.274607365	39.12530464	18.57056049	25.98539092	30.05502958	20.51700708	0.033853696
FOXQ1	2.244920914	0.002059524	0	0	0	16.36459161	0	1.248108778	0.055818938	9.421145504	0.033856473
KCNE3	2.805040297	30.65915294	21.90445243	48.4502976	54.86526487	1.850023486	1.644201648	19.92453532	0.068696786	16.97318899	0.034131153
FLI1	60.60202584	56.19019112	34.85053928	38.54070643	49.42818722	38.18251511	15.89079346	24.84610676	28.97216877	16.76433738	0.034171652
ACTL6B	5.55E-17	5.55E-17	5.55E-17	5.55E-17	5.55E-17	0	11.07161889	0.059096621	0.034944623	1.845735298	0.034384799
DHRS9	136.3455188	149.2052372	150.3675259	273.8086695	266.0585486	79.98905326	72.77493965	106.1388678	192.0661112	102.7978295	0.03441711
NRG1	1.302310297	3.061599307	0	0	7.116802099	7.61658504	7.085193736	12.28248368	6.472534389	5.570643484	0.034474564
FRZB	27.5882978	12.27686676	15.93263638	20.76351643	6.616988779	23.76315129	95.65844709	18.253875	34.40676179	27.04175046	0.034545427
MYLK3	3.763094445	2.062941291	0.991710344	5.9304977	14.92247682	13.30757012	33.16326604	18.06321989	2.263899023	20.58745657	0.034655801
FGF17	28.70071991	12.27424059	12.94389457	14.82415185	9.227890771	33.33225963	58.89120382	33.90120242	48.26404485	7.356551176	0.034663633
CYP4B1	5.55E-17	5.55E-17	5.55E-17	5.55E-17	5.55E-17	1.888620669	0	0.059675573	0.035283663	11.46202379	0.034849937
CDX2	5.55E-17	5.55E-17	5.55E-17	5.55E-17	5.55E-17	0	0	0.053596199	4.24811419	7.623210215	0.034882501
DNAH11	8.647935944	10.22696276	16.93287682	3.938746956	19.82348709	14.22464926	18.54572293	72.79678653	10.85978315	36.48667634	0.034946875
MPL	26.72079454	25.54672759	19.91401028	18.7712362	35.096984	11.41934643	12.43332538	9.117062596	17.12939474	13.08575846	0.035248058
FCN3	1.160963101	0.002049711	0	0.990574218	0	0.921278142	8.219786582	1.20553173	2.17594156	2.791599586	0.035360758
SYCP3	62.80508994	28.6300148	42.82161002	36.56805511	27.12563695	81.94825072	127.3924806	68.90828441	63.41542118	38.22433302	0.035591921
ORM2	1.272039328	1.029272979	2.989191327	1.976625695	1.685460216	7.638361933	2.568077761	2.371657347	7.496936296	10.35730026	0.035703878
NOVA2	0.073850361	0.008316506	1.991353126	1.975898752	5.32610485	5.55E-17	5.55E-17	5.55E-17	5.55E-17	5.55E-17	0.035905377
DLX1	2.470282424	4.078572268	0	0	7.069842451	1.839891666	24.30292657	2.428930516	19.22189931	9.315691959	0.035913119
ZNF385C	0.085942009	2.048007772	1.990757019	3.959906129	3.459576181	10.4986688	17.12654648	7.929371607	0.07061834	6.509284681	0.036307557
FASLG	4.540164615	0.0056339	0	1.979605663	0	9.565479805	3.470455442	13.30152681	2.218713959	3.691616505	0.036404033
ZFYVE28	467.9761844	482.3065897	629.3709367	475.4273547	461.8198508	888.0244953	643.6062345	1311.36353	522.0852513	473.8142816	0.03658831
LDB2	11.13293383	31.62910041	5.969024903	24.72251685	13.54237644	5.726316227	15.53068079	0.087620666	0.051572997	1.816424233	0.036682613
DCAF12L1	135.8874005	70.52883306	50.78106737	110.7055015	142.5064727	68.64887699	42.60744923	36.24497239	19.45960111	89.894725	0.036842532
RGPD5	43.73613094	41.89613519	49.79396753	30.631321	41.7458843	57.12162213	107.6978986	147.4977527	43.06934965	45.71243178	0.037022178
SPDYC	5.55E-17	5.55E-17	5.55E-17	5.55E-17	5.55E-17	0	0	10.82019375	0.032382507	1.850860339	0.037170678
STK31	13.00603679	6.135535121	9.961774621	4.936382367	0	18.09282228	35.83374948	6.956393225	17.20975307	16.79965179	0.037362411
SLIT1	4.569935003	2.040022573	0	0	0.80719476	0	18.99100868	9.011006357	4.357694859	7.464318657	0.037762208
FAM71F1	9.644443965	8.174304902	3.979713335	15.83861921	1.526637277	10.42215424	40.31065153	11.43384283	27.86090879	13.02174754	0.037952949
SLC22A11	3.745872624	2.06165228	4.978537936	12.8775684	2.440818793	4.697332036	23.26805815	8.037752551	11.85568177	26.29838043	0.038081939
LMAN1L	5.55E-17	5.55E-17	5.55E-17	5.55E-17	5.55E-17	0.935832701	4.578898902	0.042262909	1.096829633	1.866627279	0.038111766
LOC105375396	5.55E-17	5.55E-17	5.55E-17	5.55E-17	5.55E-17	0	3.625749758	0.046026243	1.100783119	4.748308891	0.038358308
TSPO2	5.55E-17	5.55E-17	5.55E-17	5.55E-17	5.55E-17	0	5.47359008	0.052861982	0.031289523	5.696188044	0.03860379
SERPINC1	15.54593179	8.183567978	8.961437187	10.87426818	5.839783385	9.45737863	46.53499929	8.102163302	34.28764872	22.41438858	0.038851138
IL10	1.509860154	2.075118141	29.88851772	1.960031297	29.44335219	7.532260895	59.7071408	56.31491102	30.14071285	57.08642031	0.038931
EBLN1	3.742492981	7.141562175	0	5.932209431	8.67498409	13.32747981	20.56159045	4.689011885	23.51455447	9.291370906	0.038960688
INHBA	1444.048584	1369.271341	4457.375481	1639.78209	1237.146448	948.9388842	1363.844385	2063.188179	813.1652387	1003.836933	0.039148067
SPDYA	25.6632885	45.95559528	28.87758029	36.57512517	24.60161957	47.60622935	81.02768028	56.47475202	77.26758752	36.3739372	0.039399875
TRPV5	0.086363258	0.009683499	9.972214743	0	1.654507059	5.55E-17	5.55E-17	5.55E-17	5.55E-17	5.55E-17	0.039436359
GPR25	6.945714765	5.090491472	0	1.973176782	0	2.79806846	20.70390917	6.865521275	8.622902577	12.17156607	0.039450194
CD69	9.472224442	0.016559862	9.964029718	5.931581016	1.564752078	34.44556141	10.5714239	9.163298115	17.17979413	9.279711045	0.039539921
GTPBP6	252.2704478	34.77895984	40.82285981	38.52999292	42.38864893	37.0561885	37.0988486	61.23431311	38.82770285	1329.191492	0.039583276
HOXA10	0.03348312	0.003824169	0	0	3.624083492	7.642954686	0	13.26458083	0.057898966	8.457089524	0.039735935
TAC4	9.404901181	1.040695566	0.992192603	1.968196572	9.615633066	20.06190508	10.60653642	10.23769268	6.52716369	19.69824621	0.039774921
OR2A25	0.017621359	0.00202383	0	0	1.804849277	3.813879239	3.552949201	8.779921798	0.041199288	0.887477238	0.039917741
MKX	17.88690256	9.20265741	7.964506892	7.901198551	8.457558266	33.40949007	29.42584394	18.13695102	10.83701388	20.54287249	0.04012693
F13B	5.55E-17	5.55E-17	5.55E-17	5.55E-17	5.55E-17	0	6.426255114	0.049828277	4.240047905	0	0.040203629
SLC22A18AS	13.28553492	15.30932891	5.971064683	9.88096307	10.19317004	40.10645787	16.79535733	23.72272197	31.09383146	9.248758284	0.040272654
TMEM178B	2.615066741	4.100462397	7.968269499	3.94628844	12.17864315	11.40364654	19.63707397	9.150094228	23.52745131	11.17309273	0.040286749
TMPRSS7	0.055626067	0.006304098	2.990108637	2.972418087	0.808507823	1.860660998	13.59683139	2.367076515	6.438713949	4.647845104	0.040307227
SLC22A13	2.538378452	14.22388881	1.988988187	1.969330977	0	13.33379927	10.60624258	25.67800637	10.77989626	7.410872497	0.040396922
LOC100129216	0.009051346	0.001042705	0	0	0.891694376	0.928360338	1.744493669	0.053760624	6.328446124	2.809101573	0.040787928
GOLGA6A	0.048626907	4.058742114	0	0	1.726115634	19.17556468	14.36602141	0.122444511	0.071666043	9.349950138	0.040957086
GLT1D1	5.183388919	28.58024021	22.90648308	14.8196849	20.48150741	2.808647615	8.912793543	9.003409265	10.69327583	7.467825479	0.041017018
ADTRP	12.14936411	10.22555837	9.95674956	11.86068018	13.68343225	0	1.69509022	6.68161258	8.491488102	4.677276852	0.041114122
PKD1L1	8.597497488	10.22064088	9.957672181	0	22.56333673	27.62433345	53.65154158	10.36026013	31.13218148	17.69052451	0.041140097
MIA	20.27736428	12.25960968	7.963840947	7.899356925	8.431519983	26.69046549	27.60208397	21.49148974	30.02509625	13.00795731	0.041168268
FOXD3	5.55E-17	5.55E-17	5.55E-17	5.55E-17	5.55E-17	0	0	5.478478166	0.029870231	5.7023107	0.04131371
BTLA	4.803706449	0.013211834	0	0	13.33918164	8.523708505	33.22597172	5.81691634	13.98916075	16.83020625	0.041416103
SPDYE1	12.1423389	7.170741985	11.95009373	13.84246176	11.93304661	17.11033357	42.02190391	12.57744519	17.24642891	31.83365607	0.041530291
ABCC2	112.4726946	40.89811297	87.6383119	46.44521632	33.01781171	158.2068938	205.6364861	85.92498617	98.86839357	66.26838938	0.04168273
IRGC	0.033991734	0.003881566	3.990061072	0	0	3.795052695	10.89548664	4.532584512	3.257420851	0.875344948	0.042332969
TRPM6	0.017621359	0.00202383	0	0	1.804849277	10.58792715	6.296451129	3.423216108	0.046821764	0	0.042560654
PRKAG3	2.418191566	5.082008459	0	0.983638398	1.673455941	4.726196042	22.65736134	7.919577424	4.359305402	0.855921149	0.042574198
CCR6	11.78796956	0.017375719	9.963161049	7.913439812	0	13.29785615	36.72078166	6.959908733	20.40662407	20.56597786	0.042651864
SELP	0.017769619	0.002040751	1.994842109	0	0	3.801335697	0	0.080789711	13.71163238	3.723759782	0.042904254
LRP1B	0.121455653	0.013454482	4.980445021	13.88231467	0	0	0	1.084536269	0.003391862	0	0.04344881
CD3G	6.915822521	0.009858228	3.985469181	0	1.651846623	17.19619939	0	5.780432786	14.99889277	21.62433694	0.043483841
CMTM2	0.041669435	4.055378876	0	0.987341493	0	3.792467801	9.955111471	4.540005571	5.367062553	0.873662783	0.043521398
TEAD4	443.640555	365.8301681	428.2075859	445.7758711	606.9078766	320.1409094	208.8031198	409.6204752	278.2158124	319.6765915	0.043583787
NLRP13	0.017621359	0.00202383	0	0	1.804849277	0	3.46222888	31.7516295	0.063428353	0	0.043878546
SLAMF8	36.75406089	75.60686659	47.79617801	83.03615913	87.92389861	27.59829028	44.53555467	15.99265518	36.51608234	50.55964294	0.043896747
CD33	9.812283149	8.189765394	5.970723457	17.80495213	16.3174519	0	1.700513341	2.326670376	7.436560594	8.513305464	0.044250996
F11	1.160778018	0.00204153	0	0	0.872636868	0	3.579295429	4.448111435	4.262574619	1.844008498	0.044279835
DPPA3	5.55E-17	5.55E-17	5.55E-17	5.55E-17	5.55E-17	0	0	18.41405897	0.042183625	0	0.044413389
SFN	9.196294533	0.011143514	0	5.943260375	0	7.573819529	24.21222396	2.442233872	19.26723058	14.96337125	0.044595824
BNC1	2.550764401	6.120488893	0	5.935396521	6.93286569	33.52433986	13.31629942	4.685647169	2.255731075	14.96226263	0.044713222
NCKAP1L	19.87098504	100.1235702	97.59426363	90.93835644	97.23283803	36.18240493	42.67002255	27.23021006	63.25571575	41.11737938	0.044794217
PTGDR2	16.0921977	0.014367265	1.988871604	3.951795322	0	11.39687602	26.85778401	9.164390861	11.86721875	21.54822679	0.044858118
OR11H1	5.55E-17	5.55E-17	5.55E-17	5.55E-17	5.55E-17	2.88076718	0	0.038788142	3.178085099	1.871371114	0.045013375
SLC20A1	1626.206358	2153.992761	1457.89893	2025.279773	1636.10692	1151.900117	1688.424755	996.8777539	1550.923727	1206.693173	0.045300222
CRYBB2	4.471919627	0.003947066	0	0	0	0	17.23678636	4.587581036	7.508069597	3.689187374	0.045482799
MORN3	37.40579671	29.62523541	26.88773257	19.76036572	15.17230711	15.26093416	15.1502334	5.791941381	15.01529881	13.08256632	0.045545402
MGAM	2.497326692	0.012040707	3.984068273	9.914208802	0	5.67252704	14.30917835	6.86716713	11.79977265	13.11814588	0.045694014
CFAP206	21.4279094	16.3278784	7.963912597	3.939448258	6.686874029	28.59890484	29.38487203	17.0483645	33.23240751	16.76378565	0.045825069
FABP12	5.55E-17	5.55E-17	5.55E-17	5.55E-17	5.55E-17	0	5.488528574	0.049417121	0.029266774	4.740523911	0.04611139
PROKR1	5.55E-17	5.55E-17	5.55E-17	5.55E-17	5.55E-17	1.907919987	3.652293869	0.038519571	2.137904925	0	0.046152509
SPINK2	5.55E-17	5.55E-17	5.55E-17	5.55E-17	5.55E-17	0	3.652398906	0.038490973	2.137860393	1.87178469	0.04620478
HUS1B	4.728317563	0.010871921	1.990230007	1.972777903	5.243858584	21.05260977	14.27742641	2.428912092	0.080437116	18.78769758	0.046240183
SYCP2	40.98856783	13.31229695	36.85035362	25.69701295	16.02822436	82.97006133	94.50620203	32.89518375	33.38625668	30.75826853	0.046268633
OTOL1	5.55E-17	5.55E-17	5.55E-17	5.55E-17	5.55E-17	0	3.652152022	2.235169723	0.022875836	1.871691011	0.046454731
MYADML2	8.419450161	8.166905365	11.95609706	1.965114671	2.411379056	5.649207305	20.50498501	11.39268705	30.98082244	14.93327238	0.046484926
PDE3A	2.346740422	4.059080099	0	0	0	7.645188183	5.31400837	1.251116615	6.435351921	7.506718361	0.04657894
CLDN19	5.55E-17	5.55E-17	5.55E-17	5.55E-17	5.55E-17	3.855803358	0	2.235736842	0.02300043	1.871396967	0.046593695
KIAA1614	17.22512782	18.41209303	44.82102049	29.65562819	22.07684902	39.03086544	71.27845191	39.59621377	55.82760105	41.08886227	0.046700946
C1orf186	5.55E-17	5.55E-17	5.55E-17	5.55E-17	5.55E-17	3.84481322	0	0.046145961	0.027343926	5.71349558	0.046741476
RSPO1	5.55E-17	5.55E-17	5.55E-17	5.55E-17	5.55E-17	3.855922216	1.777576101	2.235530087	0.022954982	0	0.04682552
MATN4	23.814731	13.28069111	8.959897869	11.85960965	3.203851129	21.88108863	28.44196162	56.05443859	22.60241138	12.99327634	0.046832595
FGF18	16.77028285	16.32607928	1.986065101	13.84397218	5.820112119	17.10078448	55.47841505	27.1042589	27.92668389	8.304040144	0.046944092
RAB39A	0.079693854	4.072174891	0	0	6.222438082	5.55E-17	5.55E-17	5.55E-17	5.55E-17	5.55E-17	0.046961444
DGKB	6.269000572	5.13250567	36.87077315	0	6.689706893	0	1.776428844	6.486081356	0.023240999	0	0.04704944
KCNT1	0.160239626	10.19232538	7.968803973	0	10.41677999	14.25989909	36.7475832	4.714282048	26.77297638	11.14867722	0.047128407
HAND1	0.075278004	4.070401353	5.982030523	0	0	5.55E-17	5.55E-17	5.55E-17	5.55E-17	5.55E-17	0.047147609
PCDHA5	0.075278004	4.070401353	5.982030523	0	0	5.55E-17	5.55E-17	5.55E-17	5.55E-17	5.55E-17	0.047172173
DPPA5	5.55E-17	5.55E-17	5.55E-17	5.55E-17	5.55E-17	0	0	17.31762712	0.040400595	0	0.047343914
IFNA2	5.55E-17	5.55E-17	5.55E-17	5.55E-17	5.55E-17	0	1.777395776	0.038768539	4.215041793	1.871398355	0.04743666
INSM2	5.55E-17	5.55E-17	5.55E-17	5.55E-17	5.55E-17	0	1.777395776	0.038768539	4.215041793	1.871398355	0.047459877
PATE1	5.55E-17	5.55E-17	5.55E-17	5.55E-17	5.55E-17	0	1.777395776	0.038768539	4.215041793	1.871398355	0.047476951
MAFB	86.7269535	351.4927782	165.3025743	418.1203333	422.9169479	51.35875631	179.6410129	169.2958806	192.2035589	184.176173	0.04803336
GRIA2	3.605706474	4.079007299	0.993373277	1.972735174	3.430117963	23.01423589	10.68213017	0.128343312	10.73143182	3.663895529	0.048068413
ERRFI1	4886.754067	3166.656082	4769.053877	4470.63115	3447.770371	3875.999501	2571.9725	3818.735234	2376.990805	2578.840882	0.048378116
KIT	9.78744444	4.113216075	19.92442206	17.8074889	3.21502103	0	3.569354635	2.297340618	9.478703287	0	0.048486615
SERF1B	56.2541232	104.2365378	51.77627365	57.30984942	320.5457471	64.81279526	84.65307366	46.35552345	19.46387384	59.83420695	0.048514303
PEX5L	84.87928088	72.54378531	47.79628699	61.27875585	61.31338468	188.7368047	205.628003	30.74133444	82.78787857	114.0114656	0.048625433
PCSK2	5.55E-17	5.55E-17	5.55E-17	5.55E-17	5.55E-17	0	0	0.046749223	6.308432125	3.782569135	0.048718883
C3orf20	2.47214727	1.034415035	3.984807801	2.964963337	3.431092469	11.46144326	16.20586779	11.22141326	1.162631427	2.729001771	0.048855734
SLC10A6	5.55E-17	5.55E-17	5.55E-17	5.55E-17	5.55E-17	1.912031138	1.787708909	0.034517483	2.131560771	0.918318281	0.049032256
SLC35F3	5.55E-17	5.55E-17	5.55E-17	5.55E-17	5.55E-17	0	5.501880214	4.396143626	0.027506755	0	0.049033111
HMX1	5.55E-17	5.55E-17	5.55E-17	5.55E-17	5.55E-17	5.793251452	0	4.397484577	0.027712512	0	0.049233444
MROH2B	5.55E-17	5.55E-17	5.55E-17	5.55E-17	5.55E-17	1.911993404	0.858833843	0.034553457	2.131618836	1.877389121	0.049264643
HES1	98.35653975	83.79332898	61.73774989	107.7469685	78.3443484	46.67743882	27.41595358	46.31063752	86.80657448	35.46217577	0.049395047
LAIR1	21.10470875	106.2729564	72.69131615	89.93902311	249.5603464	26.61235363	75.74894062	22.77653249	62.24569325	63.61153875	0.049430839
OR3A3	9.060556948	0.008678034	0	1.975435512	0	5.55E-17	5.55E-17	5.55E-17	5.55E-17	5.55E-17	0.049503915
